# Supplementary material for: Prophage diversity in poultry-associated Salmonella enterica from Ecuador: a case study using an in-silico terminase-based approach
Source: Front Microbiol. 2026 Mar 12;17:1703134. doi: 10.3389/fmicb.2026.1703134 (PMC13017927; doi:10.3389/fmicb.2026.1703134)
Supplement: Supplementary file 1 [file Table_1.XLSX]

## Sheet: Sheet1
Supplementary Table 1. Details for all Salmonella enterica genomes assembled, their quality control statistics and indicators
Sample name	NCBI Code	Serovar	File Size before trimming (MB)		File Size after trimming (MB)		Assembly summary: abyss-fac										BUSCO	Assembly: SPAdes
			Forward	Reverse	Forward	Reverse	n	n:500	L50	min	N75	N50	N25	E-size	max	sum	Genome Complete (%)	Assembled File Size (MB)
Se_Q_001	CSG217	S. Infantis	103	105	73	74	157	62	5	515	138387	266844	470431	451299	1195276	4982149	98,4	5,1
Se_Q_002	CSG232	S. Typhimurium	92	93	65	66	69	28	4	545	229450	478958	647238	499866	978044	4698564	98,4	4,8
Se_Q_003	CSG252	S. Typhimurium	69	70	49	49	80	33	5	545	171440	406336	478270	427904	977752	4697863	98,4	4,8
Se_Q_004	CSG177	S. Infantis	58	60	41	42	178	79	8	523	149779	259203	340779	233524	376736	4925717	98,4	5,1
Se_Q_005	CSG175	S. Infantis	59	60	42	43	151	63	8	501	111884	194191	385887	228439	525933	4706473	98,4	4,8
Se_Q_006	CSG132	S. Infantis	63	64	44	45	157	72	9	503	111845	181160	226718	253770	719507	4914638	98,4	5
Se_Q_007	U113s	S. Typhimurium	57	58	40	41	178	89	10	537	83215	178330	266195	179917	333658	4955233	99,2	5,1
Se_Q_008	U114s	S. Enteritidis	56	57	39	40	79	39	6	542	153089	291342	375907	302264	647270	4632449	98,4	4,8
Se_Q_009	U120s	S. Infantis	116	118	81	82	176	77	8	515	89905	150188	474554	335336	1029493	5083069	100,0	5,2
Se_Q_010	U121s	S. Infantis	54	55	38	39	153	78	9	523	103540	183601	323905	222476	554236	4871727	98,4	5
Se_Q_011	U123s	S. Infantis	49	50	35	36	137	78	11	523	58371	129590	183859	123842	225091	3686054	90,3	3,8
Se_Q_012	U127s	S. Infantis	55	56	38	39	143	72	8	617	105437	192292	333656	237973	617933	4782068	100,0	4,9
Se_Q_013	U128s	S. Infantis	78	80	54	55	163	66	6	515	115018	201642	371030	417143	1195275	4962512	98,4	5,1
Se_Q_014	U129s	S. Infantis	94	96	68	69	156	72	8	515	112205	165469	438969	262897	604074	5082850	100,0	5,2
Se_Q_015	U219s	S. Infantis	76	78	55	55	167	75	9	515	111806	180235	324280	228602	590272	5077223	100,0	5,2
Se_Q_016	U634s	S. Infantis	49	50	35	36	129	63	10	515	105545	183598	237218	191325	492353	4597871	96,8	4,7
Se_Q_017	U638s	S. Infantis	73	74	52	53	159	71	6	502	114987	183947	525590	429418	1195182	4973292	100,0	5,1
Se_Q_018	U639s	S. Infantis	74	75	53	53	152	71	8	515	114952	183598	370826	250527	589934	4955057	98,4	5,1
Se_Q_019	U652s	S. Infantis	73	74	52	53	148	67	6	515	103469	201608	370969	411990	1195009	5001213	100,0	5,1
Se_Q_021	U664s	S. Infantis	97	98	68	69	147	132	14	542	56723	113808	187395	123342	313697	4887325	100,0	5
Se_Q_022	U666s	S. Infantis	62	63	44	44	166	75	8	503	111806	194184	324230	256584	719600	4949368	100,0	5,1
Se_Q_023	U669s	S. Infantis	64	65	46	46	152	68	6	503	103482	194191	525799	377336	1028952	4943934	100,0	5,1
Se_Q_024	U672s	S. Infantis	72	73	51	52	165	71	7	552	94393	183600	525862	278981	719785	4972344	100,0	5,1
Se_Q_025	U676s	S. Infantis	59	60	42	43	173	69	8	515	105321	180609	525731	288308	824615	4919924	100,0	5
Se_Q_026	U679s	S. Infantis	106	108	75	76	149	67	5	515	105545	183599	525922	439834	1192981	4941018	99,2	5,1
Se_Q_027	U682s	S. Infantis	88	89	62	62	156	66	6	515	124631	183687	469482	370959	1029473	4966517	100,0	5,1
Se_Q_028	U684s	S. Infantis	72	73	51	51	160	73	8	501	93967	183687	438783	252912	589935	4938821	99,2	5,1
Se_Q_029	U689s	S. Infantis	73	74	52	52	155	64	7	552	111884	183947	525921	362993	1029044	4963870	99,2	5,1
Se_Q_030	U692s	S. Infantis	79	81	55	56	162	67	6	512	105437	194416	525918	380846	1044953	4962358	98,4	5,1
Se_Q_031	U706s	S. Infantis	65	66	46	46	152	76	9	515	96311	181513	324225	208948	521940	4898829	100,0	5
Se_Q_032	U707s	S. Infantis	77	79	55	56	170	75	9	515	93966	180521	368507	214594	522039	4956781	100,0	5,1
Se_Q_033	U708s	S. Infantis	73	74	51	52	149	60	7	501	111884	194278	438876	273065	590544	4969235	100,0	5,1
Se_Q_034	U711s	S. Infantis	55	56	39	39	150	77	9	515	105321	183859	268385	206387	471316	4936538	100,0	5,1
Se_Q_035	U712s	S. Infantis	96	97	68	69	153	68	6	515	96310	201656	371360	414389	1195275	4971725	98,4	5,1
Se_Q_036	U715s	S. Infantis	141	144	99	101	165	63	5	515	127845	203919	469779	444181	1195182	4975527	99,2	5,1
Se_Q_038	U719s	S. Infantis	198	200	134	136	158	65	6	515	105545	183688	444040	419315	1179805	4953029	98,4	5,1
Se_Q_039	U723s	S. Infantis	120	123	78	80	169	70	6	515	105321	183687	470132	371174	1029473	4966517	100,0	5,1
Se_Q_041	U728s	S. Infantis	179	182	122	124	168	66	5	507	105545	203918	525853	448781	1188867	4972216	100,0	5,1
Se_Q_042	U729s	S. Infantis	105	107	74	75	163	67	6	515	105321	183600	525862	381778	1029474	4965114	99,2	5,1
Se_Q_043	U758s	S. Infantis	92	94	64	65	161	71	8	515	103520	183600	370969	254967	604576	4947710	99,2	5,1
Se_Q_044	U759s	S. Infantis	97	99	67	68	155	63	6	515	148183	201638	443813	432023	1195275	4973905	99,2	5,1
Se_Q_045	U762s	S. Infantis	115	117	70	71	156	63	6	515	111885	203916	470180	423071	1195182	4967830	99,2	5,1
Se_Q_046	U769s	S. Infantis	94	95	66	67	137	64	6	515	105438	201620	444101	426266	1195275	4974672	99,2	5,1
Se_Q_047	U773s	S. Infantis	89	90	63	64	156	67	8	515	93967	183599	371597	253888	649759	4970622	98,4	5,1
Se_Q_048	U801s	S. Infantis	161	164	110	111	152	61	5	515	114988	203915	525921	451228	1187838	4956900	98,4	5,1
Se_Q_049	U804s	S. Infantis	142	144	99	101	171	67	5	504	105545	203915	470256	446519	1195089	4942619	98,4	5,1
Se_Q_050	U806s	S. Infantis	101	102	71	72	161	62	6	504	148183	201623	444039	435349	1200177	4970943	100,0	5,1
Se_Q_051	U814s	S. Infantis	192	195	131	133	147	65	5	515	105429	203915	525858	446007	1195273	4973872	98,4	5,1
Se_Q_052	U815s	S. Infantis	95	96	66	67	177	65	6	515	93904	183597	470263	370584	1044861	4925562	99,2	5,1
Se_Q_053	U818s	S. Infantis	114	116	81	82	168	66	6	515	89905	201627	444040	417117	1195271	4974881	99,2	5,1
Se_Q_054	U855s	S. Infantis	104	106	49	49	146	65	7	515	105321	183687	525901	361229	1029084	4931517	99,2	5,1
Se_Q_055	U857s	S. Infantis	101	103	71	72	159	66	6	515	105545	201626	371299	417759	1195089	4971699	100,0	5,1
Se_Q_056	U860s	S. Infantis	75	76	53	54	137	63	7	515	124631	203916	371597	284253	676384	4916076	98,4	5
Se_Q_057	U863s	S. Infantis	1,2 GB	1,2 GB	820	829	153	60	5	515	127741	203920	525828	454696	1195275	4971725	100,0	5,1
Se_Q_058	U865s	S. Infantis	148	151	105	106	166	69	6	515	92521	183687	470134	395552	1099117	4973961	99,2	5,1
Se_Q_059	U866s	S. Infantis	75	76	53	54	156	70	6	502	103519	201621	444101	423020	1195097	4976315	98,4	5,1
Se_Q_061	U871s	S. Infantis	71	72	51	51	183	76	8	502	103515	183859	371030	311801	942896	4959522	100,0	5,1
Se_Q_062	U873s	S. Infantis	112	114	78	80	163	67	6	515	127731	201644	444101	420547	1191517	4976344	97,6	5,1
Se_Q_063	U875s	S. Enteritidis	147	150	104	106	76	30	3	618	185781	406400	1455556	672327	1455556	4773271	98,4	4,9
Se_Q_064	U878s	S. Infantis	82	84	58	58	169	69	7	515	96311	181222	525954	358858	1029772	4977338	99,2	5,1
Se_Q_065	U880s	S. Infantis	104	106	75	76	160	63	5	515	105545	203916	525868	451211	1195275	5016594	100,0	5,1
Se_Q_066	U883s	S. Infantis	80	82	57	58	156	63	5	515	114968	203919	525791	444421	1194908	4971129	99,2	5,1
Se_Q_067	U885s	S. Infantis	78	80	55	56	141	68	7	515	105545	201635	370969	328926	960342	4961154	100,0	5,1
Se_Q_068	U888s	S. Infantis	204	207	145	147	167	67	6	515	92521	183600	470196	418552	1145098	4973494	98,4	5,1
Se_Q_069	U889s	S. Infantis	59	60	42	42	149	63	10	515	114982	183687	226203	202617	510646	4723271	98,4	4,9
Se_Q_070	U890s	S. Infantis	79	81	56	57	170	69	8	515	113153	183687	371360	300266	915601	4972832	100,0	5,1
Se_Q_071	U895s	S. Infantis	61	62	43	44	142	66	7	515	124631	203915	525920	298640	743739	4928924	100,0	5
Se_Q_072	U897s	S. Infantis	56	57	40	40	147	65	8	515	111884	194406	438876	239230	510645	4869524	100,0	5
Se_Q_074	U969s	S. Infantis	70	71	49	49	160	68	8	515	103470	183687	277902	270230	807038	4927197	99,2	5
Se_Q_075	U972s	S. Infantis	88	90	63	64	159	66	7	504	92095	183600	371658	345249	1029138	4972348	98,4	5,1
Se_Q_076	U973s	S. Infantis	66	67	33	33	112	52	7	523	89700	183599	224894	164281	298879	3144061	87,1	3,3
Se_Q_078	U979s	S. Infantis	73	74	52	53	148	61	6	502	127843	203917	525795	372931	1028771	4830648	98,4	5
Se_Q_079	U980s	S. Infantis	72	73	51	51	145	71	8	515	114902	183687	525908	271306	719606	4968981	99,2	5,1
Se_Q_080	U983s	S. Infantis	87	88	62	63	158	68	7	503	115007	183860	438969	256380	604576	4950623	99,2	5,1
Se_Q_081	U986s	S. Infantis	89	90	63	64	166	69	7	515	145663	194156	444101	282854	590383	4971259	100,0	5,1
Se_Q_082	U998s	S. Infantis	58	59	41	41	169	74	7	515	103500	180946	470149	319161	897909	4930452	99,2	5,1
Se_Q_083	U1000s	S. Infantis	151	154	107	109	170	65	5	515	96310	203916	470191	434277	1177679	4958205	98,4	5,1
Se_Q_084	U1003s	S. Infantis	65	66	46	47	169	68	6	515	145663	194285	525919	349482	949950	4962491	99,2	5,1
Se_Q_085	U1006s	S. Infantis	60	61	43	43	170	78	9	503	114985	180829	324316	215536	510820	4928362	99,2	5,1
Se_Q_086	U1010s	S. Infantis	217	222	147	150	157	63	5	515	127966	203919	525767	453608	1195274	4970923	100,0	5,1
Se_Q_087	U1019s	S. Infantis	175	180	121	123	152	60	5	515	127835	203831	470164	440745	1195276	5003523	100,0	5,1
Se_Q_088	U1051s	S. Infantis	142	145	96	98	157	58	5	515	105429	203919	525920	452315	1193237	4976698	98,4	5,1
Se_Q_089	U1052s	S. Infantis	147	149	100	101	153	55	5	515	114978	218061	525850	459568	1195276	4910636	98,4	5
Se_Q_090	U1056s	S. Infantis	138	141	96	98	155	64	5	515	105545	203916	470195	438765	1195275	4974139	100,0	5,1
Se_Q_091	U1057s	S. Infantis	1,3 GB	1,3 GB	444	452	157	57	5	515	127741	203922	525792	455204	1195276	4958329	98,4	5,1
Se_Q_092	U1059s	S. Infantis	186	190	129	131	156	63	6	515	115806	183687	469954	428704	1195269	4979617	98,4	5,1
Se_Q_093	U1066s	S. Infantis	235	239	157	160	175	67	7	515	115806	183687	328299	411906	1195275	4978508	98,4	5,1
Se_Q_094	U1068s	S. Infantis	139	141	91	92	185	75	8	515	75953	194484	371300	236424	605857	4969036	99,2	5,1
Se_Q_095	U1071s	S. Infantis	246	252	170	173	160	66	6	515	105653	181631	470589	439083	1195276	4973584	98,4	5,1
Se_Q_096	U1092s	S. Infantis	281	287	74	76	173	76	7	515	92032	183599	371360	362990	1096372	4945769	98,4	5,1
Se_Q_097	U1095s	S. Infantis	301	308	208	212	168	61	6	504	105653	217634	444101	426654	1195274	4942761	98,4	5,1
Se_Q_098	U1111s	S. Infantis	169	172	119	121	171	62	5	515	105545	217656	470238	454390	1200266	4983958	100,0	5,1
Se_Q_099	U1114s	S. Infantis	206	210	146	148	145	59	4	515	116776	332783	525930	463678	1195276	4970958	98,4	5,1
Se_Q_100	U1119s	S. Infantis	95	97	65	66	161	66	7	515	105429	183687	333629	409911	1195079	4958535	99,2	5,1
Se_Q_101	U1121s	S. Infantis	153	155	108	110	174	64	5	515	96310	203919	470590	441553	1195275	4975149	99,2	5,1
Se_Q_102	U1125s	S. Infantis	173	176	124	126	173	65	6	515	105429	183647	470176	431332	1195275	4971014	99,2	5,1
Se_Q_103	U1128s	S. Infantis	134	137	95	96	133	49	5	515	127734	217930	525798	462431	1195275	4918610	98,4	5
Se_Q_104	U1132s	S. Infantis	135	137	95	96	182	64	6	515	92095	183687	525921	427536	1195272	4964167	98,4	5,1
Se_Q_105	U1133s	S. Infantis	147	150	103	105	166	64	5	515	94331	203916	525876	439913	1200267	5017389	100,0	5,1
Se_Q_106	U1135s	S. Infantis	1010	1,1 GB	480	487	142	59	5	515	145663	203922	525921	458314	1195275	4972749	99,2	5,1
Se_Q_107	U1143s	S. Infantis	91	92	64	65	143	63	5	515	124634	203920	526047	451960	1190461	4973014	99,2	5,1
Se_Q_108	U1145s	S. Infantis	86	87	61	62	160	65	6	502	105429	183687	525971	371372	1029604	5001339	100,0	5,1
Se_Q_109	U1175s	S. Infantis	66	67	47	47	150	72	9	502	115034	201639	280583	207648	438873	4953178	98,4	5,1
Se_Q_110	U1178s	S. Infantis	151	154	105	107	152	70	6	515	105437	203888	525922	327898	824584	4973125	98,4	5,1
Se_Q_111	U1181s	S. Infantis	86	89	60	61	133	57	7	515	148183	201627	370742	357697	1028877	4916214	98,4	5
Se_Q_112	U1187s	S. Infantis	72	74	50	51	174	72	8	515	103538	180947	525800	328857	951266	5012740	99,2	5,1
Se_Q_113	U1192s	S. Infantis	73	74	51	52	156	68	7	515	93967	183687	438876	266279	590274	4955045	98,4	5,1
Se_Q_114	U1193s	S. Enteritidis	88	90	63	63	73	26	4	618	400868	478531	694896	528125	978047	4698575	98,4	4,8
Se_Q_115	U1196s	S. Infantis	134	136	93	94	168	64	6	515	115007	183687	470195	433446	1195276	4971350	98,4	5,1
Se_Q_116	U1401	S. Infantis	67	69	48	48	163	70	8	515	105429	183687	269563	260207	753860	4969119	100,0	5,1
Se_Q_117	U1405s	S. Infantis	89	92	62	63	148	63	6	502	148183	201620	444101	430796	1195276	4973634	98,4	5,1
Se_Q_118	U1407s	S. Infantis	141	143	98	99	172	75	6	504	105429	201632	444101	422133	1195182	4981059	100,0	5,1
Se_Q_119	U1410s	S. Infantis	56	58	39	40	138	56	8	515	137723	194184	324237	227470	443813	4662115	99,2	4,8
Se_Q_120	U1411s	S. Infantis	66	67	46	47	151	65	8	586	138005	194184	383560	229155	444101	4831418	98,4	5
Se_Q_121	U1412s	S. Infantis	59	61	42	43	333	133	16	508	59252	103944	171465	112579	224615	4710491	100,0	4,9
Se_Q_122	U1418s	S. Infantis	98	100	68	69	170	78	6	515	105545	201629	371360	414892	1195276	4988717	98,4	5,1
Se_Q_123	U1424s	S. Infantis	79	81	55	56	172	75	8	515	93976	181340	324484	321795	1004693	4943578	100,0	5,1
Se_Q_124	U1431s	S. Infantis	59	60	41	42	150	71	10	515	114985	201626	239404	198987	439942	4880964	100,0	5
Se_Q_125	U1432s	S. Infantis	57	58	40	40	150	73	9	586	105321	194285	232171	206695	511727	4858079	98,4	5
Se_Q_126	U1436s	S. Infantis	57	58	40	41	127	67	8	515	105321	194175	444101	240905	521906	4872597	100,0	5
Se_Q_127	U1437s	S. Infantis	85	87	59	60	144	64	6	515	145663	194191	525799	380438	1029076	4968250	98,4	5,1
Se_Q_128	U1447s	S. Infantis	85	87	60	61	152	58	7	515	138104	194184	438969	274360	590383	4912998	98,4	5
Se_Q_129	U1459s	S. Infantis	92	94	64	65	180	80	8	515	103482	180526	324266	334060	1045248	4979507	100,0	5,1
Se_Q_130	U1467s	S. Infantis	53	54	37	38	219	93	9	524	47492	122678	209274	155807	437028	3334242	82,3	3,5
Se_Q_131	U1470s	S. Infantis	58	60	40	41	147	72	8	523	105429	194184	278475	253896	653954	4911304	100,0	5
Se_Q_132	U1473s	S. Infantis	47	48	33	33	134	56	8	552	87822	160941	225182	199285	505523	3804469	91,9	4
Se_Q_133	U1483s	S. Infantis	98	100	68	70	176	75	7	515	124227	201649	438969	290447	756072	4975275	98,4	5,1
Se_Q_135	U1493s	S. Infantis	71	72	49	50	168	76	11	515	82933	149868	270578	211586	669891	4996844	99,2	5,1
Se_Q_136	U1495s	S. Infantis	84	85	58	59	179	73	8	515	90033	166870	324680	326000	1029381	4971687	98,4	5,1
Se_Q_137	U1496s	S. Infantis	59	60	42	42	67	31	4	564	225385	341534	1266045	541359	1266045	4989379	99,2	5,1
Se_Q_138	U1505s	S. Infantis	88	90	63	64	163	76	7	515	107976	183687	336225	340933	1029044	4946285	100,0	5,1
Se_Q_139	U1506s	S. Infantis	61	63	42	43	147	68	8	515	145663	192205	324412	302782	915788	4906403	99,2	5
Se_Q_140	U1508s	S. Infantis	145	148	102	104	138	60	5	515	105545	203917	525920	452305	1195275	4975692	99,2	5,1
Se_Q_141	U1519s	S. Infantis	244	248	171	173	297	109	8	509	105653	204075	375192	234190	490266	4996052	99,2	5,1
Se_Q_143	U1671s	S. Infantis	137	139	96	98	160	67	5	515	145663	203920	525920	454465	1195089	4974094	100,0	5,1
Se_Q_144	U1672s	S. Infantis	123	125	87	88	178	69	5	515	105545	203916	525896	441228	1195182	4979276	100,0	5,1
Se_Q_145	U1673s	S. Infantis	80	81	56	57	166	67	7	502	114905	183947	443813	361724	1044874	5018874	100,0	5,1
Se_Q_146	U1678s	S. Infantis	89	91	64	64	161	62	7	502	127731	183687	525737	294937	719599	4962469	98,4	5,1
Se_Q_147	U1680s	S. Infantis	89	90	61	62	148	53	6	515	124631	194757	525863	389544	1029137	4915668	99,2	5
Se_Q_149	U1683s	S. Infantis	120	122	85	86	152	62	6	515	145663	201624	444101	429267	1195100	4965818	99,2	5,1
Se_Q_150	U1686s	S. Infantis	141	143	100	101	163	62	4	515	152221	398405	525799	480844	1195275	5024068	99,2	5,1
Se_Q_151	U1688s	S. Infantis	125	127	88	89	187	67	6	515	105545	183600	525879	379183	1027435	4973991	99,2	5,1
