# Supplementary material for: Prophage diversity in poultry-associated Salmonella enterica from Ecuador: a case study using an in-silico terminase-based approach
Source: Front Microbiol. 2026 Mar 12;17:1703134. doi: 10.3389/fmicb.2026.1703134 (PMC13017927; doi:10.3389/fmicb.2026.1703134)
Supplement: Supplementary file 2 [file Table_2.XLSX]

## Sheet: Sheet1
Supplementary Table 2. Details of the 160 prophage genomes used for the custom database using information from Switt et al. (2015) and Gao et al. (2020), and curated using ICTV taxonomy release database
NCBI Accession number	Phage name	Size (bp)	Virus Type	Host
NC_006552.1	Hollowayvirus F116	65195	dsDNA	Pseudomonas aeruginosa
NC_005357.1	Rauchvirus BPP1	42493	dsDNA	Bordetella bronchiseptica
NC_005887.1	Ryyoungvirus bcepC6B	42415	dsDNA	Burkholderia cepacia
NC_015266.1	Kayeltresvirus KL3	40555	dsDNA	Burkholderia ambifaria
NC_025115.1	Arsyunavirus RSY1	40002	dsDNA	Ralstonia solanacearum
NC_015273.1	Kisquattuordecimvirus KS14	32317	dsDNA	Burkholderia cenocepacia
NC_009237.1	Bcepmuvirus E255	37446	dsDNA	Burkholderia thailandensis
NC_005882.1	Bcepmuvirus bcepMu	36748	dsDNA	Burkholderia cenocepacia
NC_005178.1	Casadabanvirus D3112	37611	dsDNA	Pseudomonas aeruginosa
NC_008717.1	Casadabanvirus DMS3	36415	dsDNA	Pseudomonas aeruginosa
NC_011976.1	Salmonella phage epsilon34	43016	dsDNA	Salmonella enterica
NC_030919.1	Salmonella phage 118970_sal4	42418	dsDNA	Salmonella enterica
NC_031019.1	Enterobacteria phage UAB_Phi20	41809	dsDNA	Salmonella enterica
NC_005841.1	Enterobacteria phage ST104	41391	dsDNA	Salmonella enterica
NC_028696.2	Salmonella phage SEN22	41338	dsDNA	Salmonella enterica
NC_014900.1	Salmonella phage ST160	40986	dsDNA	Salmonella enterica
NC_013059.1	Salmonella phage g341c	40975	dsDNA	Salmonella enterica
NC_004348.1	Lederbergvirus ST64T	40679	dsDNA	Salmonella enterica
NC_031946.1	Salmonella Phage 103203_sal5	40443	dsDNA	Salmonella enterica
NC_017985.1	Salmonella phage SPN9CC	40128	dsDNA	Salmonella enterica
NC_018275.1	Salmonella phage vB_SemP_Emek	39783	dsDNA	Salmonella enterica
NC_019501.1	Enterobacteria phage IME10	39646	dsDNA	Escherichia coli
NC_005344.1	Lederbergvirus Sf6	39043	dsDNA	Shigella flexneri
NC_027398.1	Enterobacteria phage Sf101	38742	dsDNA	Escherichia coli
NC_002730.1	Lederbergvirus HK620	38297	dsDNA	Escherichia coli
NC_019445.1	Escherichia phage TL-2011b	44784	dsDNA	Escherichia coli
NC_031077.1	Enterobacter phage Tyrion	41760	dsDNA	Salmonella enterica
NC_004775.2	Uetakevirus epsilon15	39672	dsDNA	Salmonella enterica
NC_016761.1	Uetakevirus SPN1S	38684	dsDNA	Salmonella enterica
NC_028656.1	Oslovirus PA2	65955	dsDNA	Escherichia coli
NC_010237.1	Traversvirus min27	63395	dsDNA	Escherichia coli
NC_028685.1	Oslovirus VASD	62851	dsDNA	Escherichia coli
NC_025434.1	Diegovirus POCJ13	62699	dsDNA	Shigella sonnei
NC_000924.1	Traversvirus tv933W	61670	dsDNA	Escherichia coli
NC_000902.1	Traversvirus II	60942	dsDNA	Escherichia coli
NC_018846.1	Oslovirus ov191	60894	dsDNA	Escherichia coli
NC_029120.1	Diegovirus dv7502Stx	60875	dsDNA	Shigella sonnei
NC_008464.1	Traversvirus tv86	60238	dsDNA	Escherichia coli
NC_004813.1	Marienburgvirus BP4795	57930	dsDNA	Escherichia coli
NC_011356.1	Pankowvirus YYZ2008	54896	dsDNA	Escherichia coli
NC_011357.1	Pankowvirus pv1717	62147	dsDNA	Escherichia coli
NC_018279.1	Salmonella phage vB_SosS_Oslo	49116	dsDNA	Salmonella enterica
NC_006949.1	Enterobacteria phage ES18	46900	dsDNA	Salmonella enterica
NC_019721.1	Enterobacterial phage mEp390	40029	dsDNA	Escherichia coli
NC_019705.1	Shamshuipovirus mEpX2	38759	dsDNA	Escherichia coli
NC_016160.1	Saikungvirus HK75	36661	dsDNA	Escherichia coli
NC_019709.1	Cuauhtlivirus mEpX1	41567	dsDNA	Escherichia coli
NC_019719.1	Saikungvirus HK633	41528	dsDNA	Escherichia coli
NC_019714.1	Kwaitsingvirus HK446	39026	dsDNA	Escherichia coli
NC_019708.1	Nochtlivirus mEp235	37595	dsDNA	Escherichia coli
NC_002166.1	Shamshuipovirus HK022	40751	dsDNA	Escherichia coli
NC_002167.1	Byrnievirus HK97	39732	dsDNA	Escherichia coli
NC_019768.1	Wanchaivirus HK106	41468	dsDNA	Escherichia coli
NC_021190.1	Enterobacteria phage phi80	46150	dsDNA	Escherichia coli
NC_019717.1	Enterobacteria phage HK225	45366	dsDNA	Escherichia coli
NC_019704.1	Enterobacteria phage mEp237	44375	dsDNA	Escherichia coli
NC_019706.1	Aguilavirus mEp043	42780	dsDNA	Escherichia coli
NC_031940.1	Salmonella phage 118970_sal3	77375	dsDNA	Salmonella enterica
NC_003356.1	Enterobacteria phage phiP27	42575	dsDNA	Escherichia coli
NC_021857.1	Shigella phage SfII	41475	dsDNA	Shigella flexneri
NC_004313.1	Salmonella phage ST64B	40149	dsDNA	Salmonella enterica
NC_022749.1	Shigella phage SfIV	39758	dsDNA	Shigella flexneri
NC_003444.1	Enterobacteria phage SfV	37074	dsDNA	Shigella flexneri
NC_001895.1	Peduovirus magyaro (p2)	33593	dsDNA	Escherichia coli
NC_004745.1	Peduovirus L413-C	30728	dsDNA	Yersinia pestis
NC_005340.1	Eganvirus PsP3	30636	dsDNA	Salmonella enterica
NC_001317.1	Eganvirus ev186	30624	dsDNA	Salmonella enterica
NC_005056.1	Peduovirus WPhi	32684	dsDNA	Escherichia coli
NC_022750.1	Peduovirus fiAA91-ss	33628	dsDNA	Escherichia coli
NC_028701.2	Senquatrovirus SEN4	33509	dsDNA	Salmonella enterica
NC_021774.1	Stockinghallvirus FSL SP004	29742	dsDNA	Salmonella enterica
NC_029003.2	Eganvirus SEN1	29733	dsDNA	Salmonella enterica
NC_028943.1	Peduovirus pro483	29237	dsDNA	Escherichia coli
NC_019488.1	Felsduovirus RE2010	34117	dsDNA	Salmonella enterica
NC_010463.1	Enterobacteria phage Fels-2	33693	dsDNA	Salmonella enterica
NC_026014.1	Xuanwuvirus P88	35814	dsDNA	Escherichia coli
NC_019932.1	Entnonagintavirus ENT90	29564	dsDNA	Erwinia amylovora
NC_010393.1	Phage Gifsy-2	45840	unclassified	Salmonella enterica
NC_010392.1	Phage Gifsy-1	48491	unclassified	Salmonella enterica
NC_001416.1	Lambdavirus lambda	48502	dsDNA	Escherichia coli
NC_020845.1	Eurybiavirus MED4213	180977	dsDNA	Prochlorococcus marinus
NC_023693.1	Justusliebigvirus phi92	148612	dsDNA	Escherichia coli
NC_009904.1	Kochikohdavirus EF24C	142072	dsDNA	Enterococcus faecalis
NC_001697.1	Hpunavirus HP1	32355	dsDNA	Haemophilus influenzae
NC_003315.1	Hpunavirus HP2	31508	dsDNA	Haemophilus influenzae
NC_005856.1	Punavirus P1	94800	dsDNA	Escherichia coli
NC_031129.1	Punavirus SJ46	103445	dsDNA	Escherichia coli
NC_010495.1	Macdonaldcampvirus ViIIE1	45051	dsDNA	Salmonella enterica
NC_031924.1	Shuimuvirus IME207	47564	dsDNA	Salmonella enterica
NC_005284.1	Stanholtvirus sv1026b	54865	dsDNA	Burkholderia pseudomallei
NC_024365.1	Pseudomonas phage phiPSA1	51090	dsDNA	Pseudomonas syringae
NC_031091.1	Pseudomonas phage MD8	43277	dsDNA	Pseudomonas aeruginosa
NC_005859.1	Tequintavirus T5	121750	dsDNA	Escherichia coli
NC_028748.2	Waukeshavirus BMBtp3	51366	dsDNA	Bacillus thuringiensis
NC_028841.1	Lilyvirus lily	44952	dsDNA	Paenibacillus larvae
NC_019401.1	Mimasvirus GAP32	358663	dsDNA	Cronobacter sakazakii
NC_009821.1	Krischvirus georgiaone	164270	dsDNA	Escherichia coli
NC_020079.1	Escherichia virus phAPEC8	147737	dsDNA	Escherichia coli
NC_004827.1	Bacteriophage Aaphi23	43033	dsDNA	Actinobacillus actinomycetemcomitans
NC_019934.1	Cronobacter phage ENT39118	39012	dsDNA	Cronobacter sakazakii
NC_013594.1	Muvirus mu	37235	dsDNA	Escherichia coli
NC_019455.1	Haemophilus phage SuMu	37151	dsDNA	Haemophilus parasuis
NC_028898.1	Baylorvirus bv1127AP1	35764	dsDNA	Mannheimia haemolytica
NC_028896.1	Peduovirus pro147	32675	dsDNA	Escherichia coli
NC_003313.1	Longwoodvirus K139	33106	dsDNA	Vibrio cholerae
NC_019522.1	Pectobacterium phage ZF40	48454	dsDNA	Pectobacterium carotovorum
NC_019927.1	Cronobacter phage ENT47670	47611	dsDNA	Cronobacter sakazakii
NC_015295.1	Erwinia phage phiEt88	47279	dsDNA	Escherichia coli
NC_025458.1	Shewanella sp. phage 1_41	43510	dsDNA	no hit found
NC_026611.1	Gofduovirus GF2	43129	dsDNA	Escherichia coli
NC_027995.1	Jilinvirus CVM10	41666	dsDNA	Escherichia coli
NC_028699.1	Brunovirus SEN34	40740	dsDNA	Salmonella enterica
NC_027339.1	Enterobacteria phage SfI	38389	dsDNA	Shigella flexneri
NC_024369.2	Vibrio phage X29	41569	dsDNA	Vibrio cholerae
NC_019514.1	Waedenswilvirus S6	74669	dsDNA	Erwinia amylovora
NC_025445.1	Bonnellvirus J865	40981	dsDNA	Pantoea agglomerans
NC_025443.1	Nonanavirus nv9NA	52869	dsDNA	Salmonella enterica
NC_011551.1	Sendosyvirus APSE2	39867	dsDNA	Candidatus Hamiltonella defensa
NC_000935.1	Sendosyvirus APSE1	36524	dsDNA	Candidatus Hamiltonella defensa
NC_009514.1	Phage cdtI DNA	47021	dsDNA	Escherichia coli
NC_031264.1	Brucella phage BiPBO1	46877	dsDNA	Brucella abortus
NC_001901.1	Ravinvirus N15	46375	dsDNA	Escherichia coli
NC_005069.1	Yersinia phage PY54	46339	dsDNA	Yersinia enterocolitica
NC_019716.1	Enterobacteria phage mEp460	44510	dsDNA	Escherichia coli
NC_018843.1	Salmonella phage SSU5	103299	dsDNA	Salmonella enterica
NC_029028.1	Nonagvirus JenP1	60754	dsDNA	Escherichia coli
NC_028776.1	Seuratvirus cajan	59670	dsDNA	Escherichia coli
NC_019545.1	Salmonella phage SPN3UB	47355	dsDNA	Salmonella enterica
NC_005857.1	Klebsiella phage phiKO2	51601	dsDNA	Klebsiella oxytoca
NC_016158.1	Escherichia phage HK639	49576	dsDNA	Escherichia coli
NC_009552.2	Geobacillus virus E2	40863	dsDNA	Bacillus anthracis
NC_018454.1	Cronobacter phage phiES15	39974	dsDNA	Cronobacter sakazakii
NC_015296.1	Kuttervirus ViI	157061	dsDNA	Salmonella enterica
NC_001609.1	Enterobacteria phage P4	11624	dsDNA	Escherichia coli
NC_023575.1	Pseudomonas phage vB_PaeP_Tr60_Ab31	45550	dsDNA	Pseudomonas aeruginosa
NC_020850.1	Vibrio phage VBM1 genomic sequence	38374	dsDNA	Vibrio parahaemolyticus
NC_010391.1	Salmonella phage Fels-1	42723	unclassified	Salmonella enterica
NC_001954.1	Infulavirus If1	8454	ssDNA	Escherichia coli
NC_006294.1	Capistrivirus KSF1	7107	ssDNA	Vibrio cholerae
NC_001332.1	Enterobacteria phage I2-2	6744	ssDNA	Escherichia coli
NC_025824.1	Inovirus M13	6408	ssDNA	Escherichia coli
NC_002371.2	Lederbergvirus p22	41724	dsDNA	Salmonella enterica
NC_049461.1	Peduovirus R18C	31834	dsDNA	Escherichia coli
NC_073747.1	Peduovirus STYP1	28946	ssDNA	Salmonella enterica
NC_020414.2	Zindervirus UAB78	43984	ssDNA	Salmonella enterica
NC_011802.1	Lederbergvirus SE1Spa	41941	ssDNA	Salmonella enterica
NC_016073.1	Kuttervirus SFP10	157950	Circular DNA	Salmonella enterica
NC_019910.1	Agtrevirus SKML39	159624	ssDNA	Salmonella enterica
NC_005282.1	Felixounavirus felixO1	86155	ssDNA	Salmonella enterica
NC_016071.1	Seunavirus PVPSE1	145964	ssDNA	Salmonella enterica
NC_020416.1	Gelderlandvirus s16	160221	ssDNA	Salmonella enterica
NC_015269.1	Tequintavirus SPC35	118351	ssDNA	Salmonella enterica
NC_010583.1	Epseptimavirus EPS7	111382	ssDNA	Salmonella enterica
NC_021777.1	Jerseyvirus jersey	43447	ssDNA	Salmonella enterica
NC_016763.1	Jerseyvirus SE2	43221	ssDNA	Salmonella enterica
NC_009232.2	Jerseyvirus SETP3	42572	ssDNA	Salmonella enterica
NC_006940.2	Jerseyvirus SS3e	40793	ssDNA	Salmonella enterica
NC_019417.1	Chivirus SPN19	59203	Circular DNA	Salmonella enterica
NC_004831.2	Zindervirus SP6	43769	ssDNA	Salmonella enterica
NC_010807.1	Teetrevirus SGJL2	38815	ssDNA	Salmonella enterica
