# Supplementary material for: Prophage diversity in poultry-associated Salmonella enterica from Ecuador: a case study using an in-silico terminase-based approach
Source: Front Microbiol. 2026 Mar 12;17:1703134. doi: 10.3389/fmicb.2026.1703134 (PMC13017927; doi:10.3389/fmicb.2026.1703134)
Supplement: Supplementary file 3 [file Table_3.XLSX]

## Sheet: Sheet1
Supplementary Table 3. Prophages identified in the different S. enterica genomes analyzed, with their respective number of prophages per genome detected, scaffold, location and prophage length
NCBI Code	Serovar	Prophages detected	Scaffold	Location Start	Location End	Prophage Detected Length	Prophage ID
CSG217	S . Infantis	4	9	57424	89076	31653	Peduovirus pro483
			19	1720	18040	16321	Salmonella phage g341c
			23	17147	40455	23309	Marienburgvirus BP4795
			26	1236	17382	16147	Bcepmuvirus E255
CSG232	S. Typhimurium	3	1	108335	117723	9389	Unidentified
			1	655657	702567	46911	Salmonella phage 118970_sal3
			3	436631	463480	26850	Phage Gifsy-2
CSG252	S. Typhimurium	3	1	275476	322386	46911	Salmonella phage 118970_sal3
			1	860420	869808	9389	Unidentified
			4	276322	303171	26850	Phage Gifsy-2
CSG177	S. Infantis	4	2	197355	227560	30206	Seongnamvirus ESSI2
			8	516	6341	5826	Enterobacteria Sfv
			28	12280	28425	16146	Bcepmuvirus E255
			32	2	19210	19209	Phage Gifsy-1
CSG175	S. Infantis	5	18	53960	93945	39986	Peduovirus pro483
			21	59710	66312	6603	Peduovirus pro483
			23	40330	56650	16321	Salmonella phage g341c
			24	19370	37421	18052	Bcepmuvirus bcepmu
			29	17164	40472	23309	Marienburgvirus BP4795
CSG132	S. Infantis	4	10	155254	178562	23309	Marienburgvirus BP4795
			11	57424	89076	31653	Peduovirus pro483
			23	31834	51350	19517	Bcepmuvirus bcepmu
			24	1720	18040	16321	Salmonella phage g341c
U113s	S. Typhimurium	5	9	172719	179744	7026	Enterobacteria Sfv
			16	8256	44045	35790	Enterobacteria phage ST104
			25	33626	61326	27701	Salmonella phage 118970_sal3
			34	1	31282	31282	Phage Gifsy-2
			36	13187	28408	15222	Bcepmuvirus E255
U114s	S. Enteritidis	3	5	276217	294098	17882	Phage Gifsy-2
			6	173913	183301	9389
			21	5920	42793	36874	Salmonella phage 118970_sal3
U120s	S. Infantis	4	7	57434	89086	31653	Peduovirus pro483
			25	1720	18040	16321	Salmonella phage g341c
			28	17905	38345	20441	Bcepmuvirus bcepmu
			31	2046	25354	23309	Pankowvirus pv1717
U121s	S. Infantis	5	11	2046	25354	23309	Pankowvirus pv1717
			18	55879	91195	35317	Peduovirus pro483
			22	59710	66312	6603	Peduovirus pro483
			24	1720	18040	16321	Salmonella phage g341c
			27	12275	32715	20441	Bcepmuvirus bcepmu
U123s	S. Infantis	4	7	72184	103836	31653	Peduovirus pro483
			14	2046	25354	23309	Pankowvirus pv1717
			20	1720	18040	16321	Salmonella phage g341c
			34	12223	28369	16147	Marienburgvirus BP4795
U127s	S. Infantis	4	11	72156	103808	31653	Peduovirus pro483
			21	40330	56650	16321	Salmonella phage g341c
			24	12274	32714	20441	Bcepmuvirus bcepmu
			29	17151	40459	23309	Pankowvirus pv1717
U128s	S. Infantis	4	9	2046	25354	23309	Pankowvirus pv1717
			10	57424	89076	31653	Peduovirus pro483
			21	40330	56650	16321	Salmonella phage g341c
			24	12254	32694	20441	Bcepmuvirus bcepmu
U129s	S. Infantis	4	9	57434	89086	31653	Peduovirus pro483
			23	40330	56650	16321	Salmonella phage g341c
			26	12260	32700	20441	Bcepmuvirus E255
			29	17109	40417	23309	Marienburgvirus BP4795
U219s	S. Infantis	4	9	2046	25354	23309	Pankowvirus pv1717
			11	71870	103522	31653	Peduovirus pro483
			24	1720	18040	16321	Salmonella phage g341c
			28	12259	32699	20441	Bcepmuvirus E255
U634s	S. Infantis	4	11	71861	103513	31653	Peduovirus pro483
			21	31834	51350	19517	Bcepmuvirus E255
			24	1720	18040	16321	Salmonella phage g341c
			30	17141	40449	23309	Pankowvirus pv1717
U638s	S. Infantis	4	8	155171	178479	23309	Pankowvirus pv1717
			9	71861	103513	31653	Peduovirus pro483
			24	17905	38345	20441	Bcepmuvirus bcepmu
			37	58	16721	16664	Salmonella phage g341c
U639s	S. Infantis	4	10	2046	25354	23309	Pankowvirus pv1717
			11	71861	103513	31653	Peduovirus pro483
			21	31834	51350	19517	Bcepmuvirus bcepmu
			25	1720	18040	16321	Salmonella phage g341c
U652s	S. Infantis	4	9	154880	178188	23309	Pankowvirus pv1717
			10	57424	89076	31653	Peduovirus pro483
			20	1720	18040	16321	Salmonella phage g341c
			24	12254	32694	20441	Bcepmuvirus bcepmu
U664s	S. Infantis	3	36	4998	36986	31989	Yersinia phage PY54
			53	174	18785	18612	Lambdavirus lambda
			57	174	15545	15372	Enterobacteria phage mEp460
U666s	S. Infantis	4	11	71861	103512	31652	Peduovirus pro483
			22	40330	56650	16321	Salmonella phage g341c
			28	17162	40470	23309	Pankowvirus pv1717
			32	1225	17371	16147	Bcepmuvirus E255
U669s	S. Infantis	5	9	2046	25354	23309	Pankowvirus pv1717
			15	53960	93945	39986	Peduovirus pro483
			19	17905	37421	19517	Bcepmuvirus bcepmu
			20	59710	66312	6603	Peduovirus pro483
			23	40330	56650	16321	Salmonella phage g341c
U672s	S. Infantis	5	8	2046	25354	23309	Pankowvirus pv1717
			16	54386	94392	40007	Peduovirus pro483
			20	59710	66312	6603	Peduovirus pro483
			23	40330	56650	16321	Salmonella phage g341c
			27	12233	32673	20441	Bcepmuvirus E255
U676s	S. Infantis	4	8	2046	25354	23309	Pankowvirus pv1717
			9	57424	89076	31653	Peduovirus pro483
			23	40330	56650	16321	Salmonella phage g341c
			34	12274	28420	16147	Bcepmuvirus E255
U679s	S. Infantis	4	7	2046	25354	23309	Pankowvirus pv1717
			8	72287	103939	31653	Peduovirus pro483
			20	1720	18040	16321	Salmonella phage g341c
			24	12279	32719	20441	Bcepmuvirus bcepmu
U682s	S. Infantis	4	8	57427	89079	31653	Peduovirus pro483
			21	40330	56650	16321	Salmonella phage g341c
			24	12276	32716	20441	Bcepmuvirus E255
			28	2046	25354	23309	Pankowvirus pv1717
U684s	S. Infantis	5	9	155171	178479	23309	Pankowvirus pv1717
			17	53960	93966	40007	Peduovirus pro483
			22	59710	66312	6603	Peduovirus pro483
			24	40330	56650	16321	Salmonella phage g341c
			34	1205	17351	16147	Bcepmuvirus E255
U689s	S. Infantis	4	9	71860	103512	31653	Peduovirus pro483
			20	17905	37421	19517	Bcepmuvirus E255
			22	40330	56650	16321	Salmonella phage g341c
			28	2046	25354	23309	Marienburgvirus BP4795
U692s	S. Infantis	4	9	71861	103513	31653	Peduovirus pro483
			20	1720	18040	16321	Salmonella phage g341c
			23	17905	38345	20441	Bcepmuvirus E255
			27	17125	40433	23309	Pankowvirus pv1717
U706s	S. Infantis	4	10	72183	103835	31653	Peduovirus pro483
			27	40330	56650	16321	Salmonella phage g341c
			30	17905	38345	20441	Bcepmuvirus E255
			31	17147	40455	23309	Pankowvirus pv1717
U707s	S. Infantis	6	9	155176	178484	23309	Pankowvirus pv1717
			19	53959	93965	40007	Peduovirus pro483
			24	59710	66312	6603	Peduovirus pro483
			26	40330	56650	16321	Salmonella phage g341c
			29	17905	38345	20441	Bcepmuvirus bcepmu
			31	3046	47011	43966	Tlsvirus sazh
U708s	S. Infantis	4	10	2046	25354	23309	Pankowvirus pv1717
			11	57424	89076	31653	Peduovirus pro483
			20	17905	37421	19517	Bcepmuvirus bcepmu
			24	40330	56650	16321	Salmonella phage g341c
U711s	S. Infantis	4	11	154899	178207	23309	Marienburgvirus BP4795
			12	71860	103512	31653	Peduovirus pro483
			24	40330	56650	16321	Salmonella phage g341c
			36	1222	17368	16147	Bcepmuvirus bcepmu
U712s	S. Infantis	5	16	56306	92521	36216	Peduovirus pro483
			20	31834	51350	19517	Bcepmuvirus bcepmu
			21	59708	66310	6603	Peduovirus pro483
			24	40330	56650	16321	Salmonella phage g341c
			27	2046	25354	23309	Marienburgvirus BP4795
U715s	S. Infantis	4	8	2046	25354	23309	Pankowvirus pv1717
			9	57427	89079	31653	Peduovirus pro483
			18	17905	37421	19517	Bcepmuvirus bcepmu
			21	1720	18040	16321	Salmonella phage g341c
U719s	S. Infantis	5	8	2046	25355	23310	Pankowvirus pv1717
			15	1	20233	20233	Peduovirus pro483
			21	40330	56650	16321	Salmonella phage g341c
			23	18243	38344	20102	Bcepmuvirus bcepmu
			35	797	7399	6603	Peduovirus pro483
U723s	S. Infantis	4	7	2046	25354	23309	Pankowvirus pv1717
			8	57434	89086	31653	Peduovirus pro483
			19	40330	56650	16321	Salmonella phage g341c
			23	12274	32714	20441	Bcepmuvirus bcepmu
U728s	S. Infantis	5	8	2046	25354	23309	Pankowvirus pv1717
			14	55880	92095	36216	Peduovirus pro483
			17	59710	66312	6603	Peduovirus pro483
			21	40355	56630	16276	Salmonella phage g341c
			23	12274	32714	20441	Bcepmuvirus E255
U729s	S. Infantis	5	8	155253	178561	23309	Pankowvirus pv1717
			16	55889	92104	36216	Peduovirus pro483
			19	59710	66312	6603	Peduovirus pro483
			23	1720	18040	16321	Salmonella phage g341c
			25	12267	32707	20441	Bcepmuvirus E255
U758s	S. Infantis	4	10	155521	178829	23309	Marienburgvirus BP4795
			11	71861	103513	31653	Peduovirus pro483
			23	40355	56630	16276	Salmonella phage g341c
			33	1222	17368	16147	Bcepmuvirus bcepmu
U759s	S. Infantis	4	10	2046	25354	23309	Pankowvirus pv1717
			11	57424	89076	31653	Peduovirus pro483
			20	1720	18040	16321	Salmonella phage g341c
			22	12274	32714	20441	Bcepmuvirus E255
U762s	S. Infantis	4	9	2046	25354	23309	Pankowvirus pv1717
			10	57434	89086	31653	Peduovirus pro483
			18	31834	51350	19517	Bcepmuvirus bcepmu
			23	40330	56650	16321	Salmonella phage g341c
U769s	S. Infantis	4	9	57434	89086	31653	Peduovirus pro483
			21	1720	18040	16321	Salmonella phage g341c
			24	12330	32770	20441	Bcepmuvirus bcepmu
			27	17160	40468	23309	Pankowvirus pv1717
U773s	S. Infantis	5	17	53960	93945	39986	Peduovirus pro483
			21	31834	51350	19517	Bcepmuvirus bcepmu
			22	797	7399	6603	Peduovirus pro483
			26	1720	18040	16321	Salmonella phage g341c
			31	2046	25354	23309	Pankowvirus pv1717
U801s	S. Infantis	4	8	2046	25354	23309	Pankowvirus pv1717
			9	57434	89086	31653	Peduovirus pro483
			21	40330	56650	16321	Salmonella phage g341c
			23	12276	32713	20438	Bcepmuvirus E255
U804s	S. Infantis	5	9	155254	178562	23309	Pankowvirus pv1717
			14	55880	92095	36216	Peduovirus pro483
			18	31834	51350	19517	Bcepmuvirus bcepmu
			19	797	7399	6603	Peduovirus pro483
			22	40330	56650	16321	Salmonella phage g341c
U806s	S. Infantis	4	10	2046	25354	23309	Marienburgvirus BP4795
			11	71861	103513	31653	Peduovirus pro483
			21	1720	18040	16321	Salmonella phage g341c
			23	17905	38345	20441	Bcepmuvirus E255
U814s	S. Infantis	4	9	2046	25354	23309	Pankowvirus pv1717
			14	54386	94329	39944	Peduovirus pro483
			17	59710	66312	6603	Peduovirus pro483
			21	40330	56650	16321	Salmonella phage g341c
			23	17905	38345	20441	Bcepmuvirus bcepmu
U815s	S. Infantis	5	8	2046	25354	23309	Pankowvirus pv1717
			15	53959	93902	39944	Peduovirus pro483
			19	59710	66312	6603	Peduovirus pro483
			23	40330	56650	16321	Salmonella phage g341c
			27	17905	38345	20441	Bcepmuvirus bcepmu
U818s	S. Infantis	5	8	2046	25354	23309	Pankowvirus pv1717
			14	53960	93945	39986	Peduovirus pro483
			18	59710	66312	6603	Peduovirus pro483
			23	1720	18040	16321	Salmonella phage g341c
			26	17905	38345	20441	Bcepmuvirus E255
U855s	S. Infantis	5	9	155271	178579	23309	Pankowvirus pv1717
			17	54386	94392	40007	Peduovirus pro483
			21	59708	66310	6603	Peduovirus pro483
			23	1720	18040	16321	Salmonella phage g341c
			26	12276	32716	20441	Bcepmuvirus bcepmu
U857s	S. Infantis	5	10	155254	178562	23309	Marienburgvirus BP4795
			15	55880	92095	36216	Peduovirus pro483
			19	59710	66312	6603	Peduovirus pro483
			21	1720	18040	16321	Salmonella phage g341c
			26	31834	47056	15223	Bcepmuvirus E255
U860s	S . Infantis	3	5	155254	197680	42427	Salmonella phage vB_SosS_Oslo
			10	72156	103808	31653	Peduovirus pro483
			24	12265	32705	20441	Bcepmuvirus bcepmu
U863s	S. Infantis	5	8	2046	25354	23309	Pankowvirus pv1717
			15	55880	92095	36216	Peduovirus pro483
			19	17905	37421	19517	Bcepmuvirus bcepmu
			20	59710	66312	6603	Peduovirus pro483
			22	1720	18040	16321	Salmonella phage g341c
U865s	S. Infantis	5	15	56306	92521	36216	Peduovirus pro483
			19	31834	51350	19517	Bcepmuvirus E255
			20	59710	66312	6603	Peduovirus pro483
			24	1720	18040	16321	Salmonella phage g341c
			29	2046	25354	23309	Pankowvirus pv1717
U866s	S. Infantis	4	10	71861	103513	31653	Peduovirus pro483
			21	40330	56650	16321	Salmonella phage g341c
			23	12274	32714	20441	Bcepmuvirus bcepmu
			27	17075	40383	23309	Pankowvirus pv1717
U871s	S. Infantis	4	10	71861	103513	31653	Peduovirus pro483
			23	40330	56650	16321	Salmonella phage g341c
			29	2046	25354	23309	Pankowvirus pv1717
			33	12274	28420	16147	Bcepmuvirus E255
U873s	S. Infantis	4	9	2046	25354	23309	Pankowvirus pv1717
			10	57434	89086	31653	Peduovirus pro483
			22	40330	56650	16321	Salmonella phage g341c
			25	17905	38345	20441	Bcepmuvirus E255
U875s	S. Enteritidis	3	1	180791	227723	46933	Salmonella phage 118970_sal3
			1	991978	1018827	26850	Phage Gifsy-2
			7	81888	114939	33052	Peduovirus pro483
U878s	S. Infantis	5	8	2046	25354	23309	Pankowvirus pv1717
			17	53965	93962	39998	Peduovirus pro483
			21	59708	66310	6603	Peduovirus pro483
			24	40330	56650	16321	Salmonella phage g341c
			27	17905	38345	20441	Bcepmuvirus E255
U880s	S. Infantis	4	9	2046	25354	23309	Pankowvirus pv1717
			14	55880	91196	35317	Peduovirus pro483
			22	1720	18040	16321	Salmonella phage g341c
			25	31834	47056	15223	Bcepmuvirus E255
U883s	S. Infantis	4	8	155171	178479	23309	Pankowvirus pv1717
			9	57434	89086	31653	Peduovirus pro483
			18	31833	51349	19517	Bcepmuvirus bcepmu
			21	1720	18040	16321	Salmonella phage g341c
U885s	S. Infantis	4	17	1	20171	20171	Peduovirus pro483
			24	40330	56650	16321	Salmonella phage g341c
			27	17131	40439	23309	Marienburgvirus BP4795
			29	12241	28387	16147	Bcepmuvirus bcepmu
U888s	S. Infantis	5	8	2046	25354	23309	Pankowvirus pv1717
			14	56306	92521	36216	Peduovirus pro483
			17	797	7399	6603	Peduovirus pro483
			22	40330	56650	16321	Salmonella phage g341c
			25	12276	32716	20441	Bcepmuvirus E255
U889s	S. Infantis	4	12	155175	178483	23309	Pankowvirus pv1717
			13	57434	89086	31653	Peduovirus pro483
			24	1720	18040	16321	Salmonella phage g341c
			32	12268	28414	16147	Bcepmuvirus bcepmu
U890s	S. Infantis	4	11	57424	89076	31653	Peduovirus pro483
			22	1720	18040	16321	Salmonella phage g341c
			26	17905	38345	20441	Bcepmuvirus E255
			29	17132	40440	23309	Marienburgvirus BP4795
U895s	S. Infantis	5	10	154880	178188	23309	Marienburgvirus BP4795
			16	53960	93966	40007	Peduovirus pro483
			19	59708	66310	6603	Peduovirus pro483
			21	40330	56650	16321	Salmonella phage g341c
			25	12274	32714	20441	Bcepmuvirus bcepmu
U897s	S. Infantis	4	10	57422	89074	31653	Peduovirus pro483
			22	40330	56650	16321	Salmonella phage g341c
			25	17905	38342	20438	Bcepmuvirus E255
			27	2046	25354	23309	Pankowvirus pv1717
U969s	S. Infantis	4	10	2046	25354	23309	Pankowvirus pv1717
			12	57422	89074	31653	Peduovirus pro483
			24	40330	56650	16321	Salmonella phage g341c
			29	12275	32715	20441	Bcepmuvirus E255
U972s	S. Infantis	5	9	2046	25354	23309	Pankowvirus pv1717
			16	55880	92095	36216	Peduovirus pro483
			23	59710	66312	6603	Peduovirus pro483
			25	40330	56650	16321	Salmonella phage g341c
			28	17905	38345	20441	Bcepmuvirus bcepmu
U973s	S. Infantis	4	8	72089	103935	31847	Peduovirus pro483
			17	1720	18040	16321	Salmonella phage g341c
			21	2046	25354	23309	Pankowvirus pv1717
			25	1236	17382	16147	Bcepmuvirus bcepmu
U976	S. Infantis	3	7	57424	89518	32095	Peduovirus pro483
			11	40330	74957	34628	Salmonella phage UPF_BP1
			13	12274	32714	20441	Bcepmuvirus bcepmu
U979s	S. Infantis	4	9	2046	25354	23309	Pankowvirus pv1717
			11	57434	89086	31653	Peduovirus pro483
			19	31834	51350	19517	Bcepmuvirus bcepmu
			22	40330	56650	16321	Salmonella phage g341c
U780s	S. Infantis	4	9	72156	103808	31653	Peduovirus pro483
			21	17905	37421	19517	Bcepmuvirus E255
			23	40330	56650	16321	Salmonella phage g341c
			28	17151	40459	23309	Pankowvirus pv1717
U893s	S. Infantis	4	9	57427	89079	31653	Peduovirus pro483
			23	40355	56630	16276	Salmonella phage g341c
			26	17905	38345	20441	Bcepmuvirus E255
			29	2046	25354	23309	Pankowvirus pv1717
U986s	S. Infantis	4	10	57424	89076	31653	Peduovirus pro483
			22	40330	56650	16321	Salmonella phage g341c
			24	17905	38345	20441	Bcepmuvirus bcepmu
			27	17125	40433	23309	Marienburgvirus BP4795
U998s	S. Infantis	4	8	2046	25354	23309	Pankowvirus pv1717
			10	71870	103522	31653	Peduovirus pro483
			22	1720	18040	16321	Salmonella phage g341c
			31	1208	17354	16147	Bcepmuvirus E255
U1000s	S. Infantis	5	8	152942	176250	23309	Marienburgvirus BP4795
			15	55880	92095	36216	Peduovirus pro483
			19	17905	37421	19517	Bcepmuvirus E255
			20	59708	66310	6603	Peduovirus pro483
			24	1720	18040	16321	Salmonella phage g341c
U1003s	S. Infantis	4	9	155254	178562	23309	Pankowvirus pv1717
			10	57424	89076	31653	Peduovirus pro483
			22	40330	56651	16322	Salmonella phage g341c
			25	12275	32715	20441	Bcepmuvirus E255
U1006s	S. Infantis	4	10	154884	178192	23309	Pankowvirus pv1717
			12	57424	89076	31653	Peduovirus pro483
			24	1720	18040	16321	Salmonella phage g341c
			25	17905	38333	20429	Bcepmuvirus E255
U1010s	S. Infantis	5	8	2046	25354	23309	Pankowvirus pv1717
			15	55880	92095	36216	Peduovirus pro483
			18	797	7399	6603	Peduovirus pro483
			20	1720	18040	16321	Salmonella phage g341c
			22	17905	38345	20441	Bcepmuvirus bcepmu
U1019s	S. Infantis	4	8	155624	178932	23309	Pankowvirus pv1717
			9	57427	89079	31653	Peduovirus pro483
			16	31834	51350	19517	Bcepmuvirus E255
			19	1720	18040	16321	Salmonella phage g341c
U1051s	S. Infantis	5	7	2046	25354	23309	Pankowvirus pv1717
			14	53960	93903	39944	Peduovirus pro483
			19	17905	37421	19517	Bcepmuvirus bcepmu
			20	59710	66312	6603	Peduovirus pro483
			24	40330	56650	16321	Salmonella phage g341c
U1052s	S. Infantis	4	4	156082	198023	41942	Marienburgvirus BP4795
			14	55880	92095	36216	Peduovirus pro483
			17	31834	51350	19517	Bcepmuvirus E255
			18	59710	66312	6603	Peduovirus pro483
U1056s	S. Infantis	5	13	2046	25354	23309	Pankowvirus pv1717
			15	56306	92521	36216	Peduovirus pro483
			19	17905	37421	19517	Bcepmuvirus bcepmu
			20	59710	66312	6603	Peduovirus pro483
			24	1720	18040	16321	Salmonella phage g341c
U1057s	S. Infantis	5	8	155317	178625	23309	Pankowvirus pv1717
			15	1	20233	20233	Peduovirus pro483
			18	31834	51350	19517	Bcepmuvirus E255
			19	797	7399	6603	Peduovirus pro483
			21	40330	56650	16321	Salmonella phage g341c
U1059s	S. Infantis	5	8	154880	178188	23309	Pankowvirus pv1717
			17	55880	92095	36216	Peduovirus pro483
			20	17905	37421	19517	Bcepmuvirus bcepmu
			21	59708	66310	6603	Peduovirus pro483
			25	1720	18040	16321	Salmonella phage g341c
U1066s	S. Infantis	5	8	2046	25354	23309	Marienburgvirus BP4795
			17	55880	92095	36216	Peduovirus pro483
			20	31834	51350	19517	Bcepmuvirus E255
			21	59710	66312	6603	Peduovirus pro483
			23	1720	18040	16321	Salmonella phage g341c
U1068s	S. Infantis	4	10	57434	89086	31653	Peduovirus pro483
			24	40330	56650	16321	Salmonella phage g341c
			27	17905	38345	20441	Bcepmuvirus E255
			32	17166	40474	23309	Pankowvirus pv1717
U1071s	S. Infantis	4	7	2046	25354	23309	Pankowvirus pv1717
			8	72287	103939	31653	Peduovirus pro483
			23	40330	56650	16321	Salmonella phage g341c
			26	12274	32714	20441	Bcepmuvirus bcepmu
U1092s	S. Infantis	4	9	2046	25354	23309	Pankowvirus pv1717
			16	1	20171	20171	Peduovirus pro483
			22	1720	18040	16321	Salmonella phage g341c
			32	12275	28421	16147	Bcepmuvirus E255
U1095s	S. Infantis	4	4	28425	70851	42427	Pankowvirus pv1717
			16	55880	92095	36216	Peduovirus pro483
			19	31834	51350	19517	Bcepmuvirus bcepmu
			20	59710	66312	6603	Peduovirus pro483
U1111s	S. Infantis	5	7	2046	25354	23309	Pankowvirus pv1717
			13	53960	93903	39944	Peduovirus pro483
			16	31833	51349	19517	Bcepmuvirus E255
			17	797	7399	6603	Peduovirus pro483
			21	40330	56650	16321	Salmonella phage g341c
U1114s	S. Infantis	5	15	56306	92521	36216	Peduovirus pro483
			17	61590	84898	23309	Marienburgvirus BP4795
			19	17905	37421	19517	Bcepmuvirus bcepmu
			20	797	7399	6603	Peduovirus pro483
			22	1720	18040	16321	Salmonella phage g341c
U1119s	S. Infantis	4	9	71870	103522	31653	Peduovirus pro483
			23	1720	18040	16321	Salmonella phage g341c
			26	17905	38345	20441	Bcepmuvirus bcepmu
			29	2046	25354	23309	Marienburgvirus BP4795
U1121s	S. Infantis	5	7	2046	25354	23309	Pankowvirus pv1717
			15	55889	92104	36216	Peduovirus pro483
			19	59708	66310	6603	Peduovirus pro483
			23	1720	18040	16321	Salmonella phage g341c
			26	17905	38345	20441	Bcepmuvirus E255
U1125s	S. Infantis	5	8	154880	178188	23309	Marienburgvirus BP4795
			15	55889	92104	36216	Peduovirus pro483
			19	59710	66312	6603	Peduovirus pro483
			21	1720	18040	16321	Salmonella phage g341c
			24	12274	32714	20441	Bcepmuvirus bcepmu
U1128s	S. Infantis	4	4	28431	70857	42427	Salmonella phage vB_SosS_Oslo
			15	53960	93903	39944	Peduovirus pro483
			19	31834	51350	19517	Bcepmuvirus bcepmu
			20	59708	66310	6603	Peduovirus pro483
U1132s	S. Infantis	5	7	2046	25354	23309	Pankowvirus pv1717
			15	55880	92095	36216	Peduovirus pro483
			20	60079	66681	6603	Peduovirus pro483
			24	40330	56650	16321	Salmonella phage g341c
			31	1225	17371	16147	Bcepmuvirus bcepmu
U1133s	S. Infantis	5	14	54386	94329	39944	Peduovirus pro483
			18	59710	66312	6603	Peduovirus pro483
			23	1720	18040	16321	Salmonella phage g341c
			25	12279	32719	20441	Bcepmuvirus E255
			29	17151	40459	23309	Pankowvirus pv1717
U1135s	S. Infantis	4	8	2046	25354	23309	Pankowvirus pv1717
			9	72287	103939	31653	Peduovirus pro483
			19	17905	37421	19517	Bcepmuvirus E255
			21	1720	18040	16321	Salmonella phage g341c
U1143s	S. Infantis	4	8	155254	178562	23309	Marienburgvirus BP4795
			9	57434	89086	31653	Peduovirus pro483
			20	40330	56650	16321	Salmonella phage g341c
			22	12269	32709	20441	Bcepmuvirus bcepmu
U1145s	S. Infantis	4	8	155183	178491	23309	Marienburgvirus BP4795
			9	71861	103513	31653	Peduovirus pro483
			20	31832	51348	19517	Bcepmuvirus bcepmu
			23	40330	56650	16321	Salmonella phage g341c
U1175s	S. Infantis	4	12	57424	89076	31653	Peduovirus pro483
			24	1720	18040	16321	Salmonella phage g341c
			28	17080	40388	23309	Marienburgvirus BP4795
			34	12259	28405	16147	Bcepmuvirus bcepmu
U1178s	S. Infantis	5	9	155171	178479	23309	Marienburgvirus BP4795
			15	54386	94329	39944	Peduovirus pro483
			17	72278	78880	6603	Peduovirus pro483
			23	40330	56650	16321	Salmonella phage g341c
			30	1218	17364	16147	Bcepmuvirus bcepmu
U1181s	S. Infantis	3	4	155255	197681	42427	Salmonella phage vB_SosS_Oslo
			12	57424	89076	31653	Peduovirus pro483
			25	17905	38345	20441	Bcepmuvirus bcepmu
U1187s	S. Infantis	4	9	155263	178571	23309	Pankowvirus pv1717
			10	57424	89076	31653	Peduovirus pro483
			21	17905	37421	19517	Bcepmuvirus bcepmu
			24	40330	56650	16321	Salmonella phage g341c
U1192s	S. Infantis	5	8	2046	25354	23309	Pankowvirus pv1717
			16	53960	93945	39986	Peduovirus pro483
			20	31834	51350	19517	Bcepmuvirus bcepmu
			21	59710	66312	6603	Peduovirus pro483
			25	40330	56650	16321	Salmonella phage g341c
U1193s	S. Enteritidis	2	1	655757	702667	46911	Salmonella phage 118970_sal3
			3	435791	462640	26850	Phage Gifsy-2
U1196s	S. Infantis	4	8	155170	178478	23309	Marienburgvirus BP4795
			9	57434	89086	31653	Peduovirus pro483
			22	1720	18040	16321	Salmonella phage g341c
			25	17905	38345	20441	Bcepmuvirus bcepmu
U1401s	S. Infantis	4	10	57427	89079	31653	Peduovirus pro483
			23	1720	18040	16321	Salmonella phage g341c
			27	17905	38345	20441	Bcepmuvirus bcepmu
			32	2046	25354	23309	Marienburgvirus BP4795
U1405s	S. Infantis	4	9	2046	25354	23309	Pankowvirus pv1717
			11	71861	103513	31653	Peduovirus pro483
			21	40330	56650	16321	Salmonella phage g341c
			23	17905	38345	20441	Bcepmuvirus E255
U1407s	S. Infantis	5	9	155253	178561	23309	Marienburgvirus BP4795
			15	53960	93903	39944	Peduovirus pro483
			19	797	7399	6603	Peduovirus pro483
			24	17905	38345	20441	Bcepmuvirus E255
			37	298	18293	17996	Salmonella phage g341c
U1410s	S. Infantis	4	12	57424	89076	31653	Peduovirus pro483
			22	40330	56650	16321	Salmonella phage g341c
			24	17151	40459	23309	Marienburgvirus BP4795
			28	1183	17329	16147	Bcepmuvirus bcepmu
U1411s	S. Infantis	4	12	57424	89076	31653	Peduovirus pro483
			22	1720	18040	16321	Salmonella phage g341c
			24	17905	38345	20441	Bcepmuvirus E255
			27	2046	25354	23309	Marienburgvirus BP4795
U1412s	S. Infantis	2	58	1	15936	15936	Enterobacteria phage mEp460
			63	434	12566	12133	Enterobacteria phage SfI
U1418s	S. Infantis	4	10	2046	25354	23309	Pankowvirus pv1717
			16	53960	93903	39944	Peduovirus pro483
			20	59710	66312	6603	Peduovirus pro483
			24	17905	38345	20441	Bcepmuvirus E255
U1424s	S. Infantis	5	9	155182	178490	23309	Marienburgvirus BP4795
			17	53969	93975	40007	Peduovirus pro483
			22	797	7399	6603	Peduovirus pro483
			25	40330	56650	16321	Salmonella phage g341c
			33	1242	17388	16147	Bcepmuvirus E255
U1431s	S. Infantis	4	13	154880	178188	23309	Pankowvirus pv1717
			14	71861	103513	31653	Peduovirus pro483
			24	40330	56650	16321	Salmonella phage g341c
			31	1210	17356	16147	Bcepmuvirus bcepmu
U1432s	S. Infantis	4	11	57424	89076	31653	Peduovirus pro483
			23	40330	56650	16321	Salmonella phage g341c
			26	17905	38345	20441	Bcepmuvirus E255
			29	17149	40457	23309	Marienburgvirus BP4795
U1436s	S. Infantis	5	18	54386	94392	40007	Peduovirus pro483
			21	59708	66310	6603	Peduovirus pro483
			24	1720	18040	16321	Salmonella phage g341c
			27	17905	38345	20441	Bcepmuvirus E255
			28	2046	25354	23309	Marienburgvirus BP4795
U1437s	S. Infantis	4	9	155254	178562	23309	Marienburgvirus BP4795
			10	72287	103939	31653	Peduovirus pro483
			21	40330	56650	16321	Salmonella phage g341c
			24	17905	38345	20441	Bcepmuvirus E255
U1447s	S. Infantis	3	10	57424	89076	31653	Peduovirus pro483
			18	28427	70853	42427	Wongtaivirus ECP1
			26	1224	16446	15223	Bcepmuvirus E255
U1459s	S. Infantis	4	8	155171	178479	23309	Marienburgvirus BP4795
			9	57434	89086	31653	Peduovirus pro483
			33	1216	17362	16147	Bcepmuvirus bcepmu
			41	298	18293	17996	Salmonella phage g341c
U1470s	S. Infantis	4	10	57424	89076	31653	Peduovirus pro483
			22	1720	18040	16321	Salmonella phage g341c
			29	2046	25354	23309	Pankowvirus pv1717
			34	12279	28425	16147	Bcepmuvirus E255
U1473s	S. Infantis	3	8	71861	103513	31653	Peduovirus pro483
			16	28368	70794	42427	Salmonella phage vB_SosS_Oslo
			23	17905	38345	20441	Bcepmuvirus bcepmu
U1483s	S. Infantis	4	9	2046	25354	23309	Pankowvirus pv1717
			10	71861	103513	31653	Peduovirus pro483
			24	17905	38345	20441	Bcepmuvirus E255
			37	298	18293	17996	Salmonella phage g341c
U1493s	S. Infantis	4	6	2046	25354	23309	Pankowvirus pv1717
			9	57434	89086	31653	Peduovirus pro483
			29	1720	18040	16321	Salmonella phage g341c
			31	12255	32695	20441	Bcepmuvirus E255
U1495s	S. Infantis	4	9	57434	89086	31653	Peduovirus pro483
			20	31834	51350	19517	Bcepmuvirus bcepmu
			25	40330	56650	16321	Salmonella phage g341c
			32	2046	25354	23309	Marienburgvirus BP4795
U1496s	S. Infantis	1	1	145438	185165	39728	Salmonella phage Fels-1
U1505s	S. Infantis	5	18	53960	93966	40007	Peduovirus pro483
			21	59711	66313	6603	Peduovirus pro483
			24	17906	38346	20441	Bcepmuvirus E255
			28	17163	40927	23765	Pankowvirus pv1717
			36	3766	21652	17887	Salmonella phage epsilon34
U1506s	S. Infantis	4	10	155275	179039	23765	Pankowvirus pv1717
			12	57425	89077	31653	Peduovirus pro483
			23	39173	57059	17887	Salmonella phage g341c
			25	12302	32739	20438	Bcepmuvirus E255
U1508s	S. Infantis	5	8	155255	179019	23765	Marienburgvirus BP4795
			15	54386	94329	39944	Peduovirus pro483
			19	17906	38346	20441	Bcepmuvirus E255
			20	59711	66313	6603	Peduovirus pro483
			24	39173	57059	17887	Salmonella phage g341c
U1519s	S. Infantis	5	11	1591	25355	23765	Pankowvirus pv1717
			17	56306	92521	36216	Peduovirus pro483
			20	30911	51351	20441	Bcepmuvirus E255
			21	798	7400	6603	Peduovirus pro483
			25	1313	19199	17887	Salmonella phage g341c
U1671s	S. Infantis	4	8	1591	25355	23765	Pankowvirus pv1717
			9	57435	89087	31653	Peduovirus pro483
			21	1313	19199	17887	Salmonella phage g341c
			23	12283	32723	20441	Bcepmuvirus bcepmu
U1672s	S. Infantis	5	8	155723	179487	23765	Pankowvirus pv1717
			14	53960	93903	39944	Peduovirus pro483
			18	59711	66313	6603	Peduovirus pro483
			22	39173	57059	17887	Salmonella phage g341c
			24	12278	32718	20441	Bcepmuvirus bcepmu
U1673s	S. Infantis	4	9	1591	25355	23765	Pankowvirus pv1717
			10	57423	89075	31653	Peduovirus pro483
			22	39173	57059	17887	Salmonella phage g341c
			24	17906	38346	20441	Bcepmuvirus bcepmu
U1678s	S. Infantis	4	9	1591	25355	23765	Pankowvirus pv1717
			10	72288	103940	31653	Peduovirus pro483
			23	1313	19199	17887	Salmonella phage g341c
			26	12277	32717	20441	Bcepmuvirus E255
U1680s	S. Infantis	3	10	71862	103514	31653	Peduovirus pro483
			17	17157	59583	42427	Salmonella phage vB_SosS_Oslo
			25	3	17369	17367	Bcepmuvirus bcepmu
U1683s	S. Infantis	4	9	1591	25355	23765	Pankowvirus pv1717
			10	57435	89087	31653	Peduovirus pro483
			22	39173	57059	17887	Salmonella phage g341c
			24	12275	32715	20441	Bcepmuvirus bcepmu
U1686	S. Infantis	4	7	1591	25355	23765	Pankowvirus pv1717
			9	71871	103523	31653	Peduovirus pro483
			19	39173	57059	17887	Salmonella phage g341c
			24	2	17371	17370	Bcepmuvirus bcepmu
U1688s	S. Infantis	5	8	156083	179847	23765	Marienburgvirus BP4795
			15	53960	93903	39944	Peduovirus pro483
			19	798	7400	6603	Peduovirus pro483
			23	1313	19199	17887	Salmonella phage g341c
			25	12272	32712	20441	Bcepmuvirus E255
